# Supplementary material for: Piplartine-Inspired 3,4,5-Trimethoxycinnamates: Trypanocidal, Mechanism of Action, and In Silico Evaluation
Source: Molecules. 2023 Jun 2;28(11):4512. doi: 10.3390/molecules28114512 (PMC10254306; doi:10.3390/molecules28114512)
Supplement: Supplementary file 1 [file molecules-28-04512-s001.zip]

Archive with 1 entries (1 files):
- molecules-2388849-supplementary.pdf
